# Supplementary material for: The Current Status of Secondary Use of Claims, Electronic Medical Records, and Electronic Health Records in Epidemiology in Japan: Narrative Literature Review
Source: JMIR Med Inform. 2023 Feb 14;11:e39876. doi: 10.2196/39876 (PMC9975931; doi:10.2196/39876)
Supplement: Multimedia Appendix 4 [file medinform_v11i1e39876_app4.xlsx]

## Sheet: S1_Organization
Organization	Count	Percentage (%)
Academic	429	69.2
Colloboration	153	24.7
Nonacademic	35	5.6

## Sheet: S2_Study design
Study design	Count	Percentage (%)
Cohort study	533	86
Case-control	30	4.8
Cross-sectional	23	3.7
Case-crossover	6	1

## Sheet: S3_RWD type
RWD type	Count	Percentage (%)
Claim	594	95.8
EMR	30	4.8
EHR	4	0.6

## Sheet: S4_Database
Database	Count	Percentage (%)
JMDC	181	29.2
DPC database (MHLW)	141	22.7
MDV	103	16.6
NDB	65	10.5
Other database	26	4.2
JROAD-DPC	17	2.7
Municipal claims database	12	1.9
QIP	10	1.6
NHID	8	1.3
MinaCare	8	1.3
NDBEMC	6	1
HBCR	4	0.6
HCEI	3	0.5
JammNet	2	0.3
CISA	2	0.3
J-CKD-DB	2	0.3
Japanese electronic medical records database	2	0.3
AJHA	2	0.3
Kyowa Kikaku Ltd	1	0.2
MID-NET	1	0.2
J-ASPECT	1	0.2
IQVIA	1	0.2
Nihon-Chouzai pharmacy claims database	1	0.2
JHIA	1	0.2
BioBank Japan	1	0.2
FDMA	1	0.2
JNDB	1	0.2
J-DREAMS	1	0.2
NHI	1	0.2
HIA2CE	1	0.2
All-Japan Utstein Registry database	1	0.2
JCVSD-congenital database	1	0.2
MIA	1	0.2
Medi-Trend	1	0.2
VALIDATE-J	1	0.2
Medical Care System	1	0.2
SPIRITS	1	0.2
SECS	1	0.2
NOSSID	1	0.2
Online survey	1	0.2

## Sheet: S5_Disease
Disease	Count	Percentage (%)
Infections	105	16.9
Cardiovascular diseases	100	16.1
Neoplasms	78	12.6
Nutritional and metabolic diseases	75	12.1
Digestive system diseases	68	11
Pathological conditions, signs and symptoms	63	10.2
Nervous system diseases	62	10
Musculoskeletal diseases	42	6.8
Mental disorders	38	6.1
Wounds and injuries	33	5.3
Male urogenital diseases	30	4.8
Respiratory tract diseases	27	4.4
Hemic and lymphatic diseases	16	2.6
Eye diseases	14	2.3
Skin and connective tissue diseases	10	1.6
Female urogenital diseases and pregnancy complications	9	1.5
Endocrine system diseases	8	1.3
Chemically-induced disorders	7	1.1
Immune system diseases	4	0.6
Stomatognathic diseases	4	0.6
Congenital, hereditary, and neonatal diseases and abnormalities	4	0.6
Behavior and behavior mechanisms	2	0.3
Otorhinolaryngologic diseases	2	0.3
Occupational diseases	1	0.2
COC	1	0.2

## Sheet: S6_Outcome
Outcome	Count	Percentage (%)
Treatment patterns	218	35.2
Physiological or clinical	184	29.7
Mortality	137	22.1
Resource use or costs	118	19
Hospitalization or hospital stay	107	17.3
Adverse events	97	15.6
Guideline adherence	32	5.2
Quality indicators	5	0.8

## Sheet: S7_Statistical method
Statistical analysis type	Count	Percentage (%)
Multivariate modeling	414	66.8
Simple statistical analysis	121	19.5
Descriptive analysis	85	13.7

## Sheet: S8_Modeling purpose
Multivariate modeling purpose		Count	Percentage (%)
Confounding adjustment		375	90.6
	Propensity score matching analysis	96	23.2
	Covariate adjustment	279	67.4
Clustered data modeling		69	16.7
Factor exploration		68	16.4
Cost-effectiveness analysis		8	1.9

## Sheet: S9_Specifical method
Specifical method	Count	Percentage (%)
Logistic regression	249	60.1
Cox proportional hazards regression	87	21
Linear regression	57	13.8
Poisson regression	23	5.6
GLM	18	4.3
Not fully specified model	11	2.7
Segmented regression	6	1.4
Predictive machine learning model	3	0.7
Poisson-gamma model	2	0.5
Fine and Gray regression	2	0.5
Structural equation modeling	2	0.5
Cost-minimization	2	0.5
Bayesian regression	2	0.5
Fixed-effects analysis	1	0.2
Least-squares regression	1	0.2
Exploratory factor analysis	1	0.2
Bayesian age-period-cohort model	1	0.2
Probit regression	1	0.2
Gamma regression	1	0.2
Negative bionomial model	1	0.2
Cox frailty model	1	0.2
Bayesian network	1	0.2
GAM	1	0.2
Markov model	1	0.2
Negative binomial regression	1	0.2
Decision tree	1	0.2
